# Supplementary material for: Chemosensitivity of U251 Cells to the Co-treatment of D-Penicillamine and Copper: Possible Implications on Wilson Disease Patients
Source: Front Mol Neurosci. 2017 Jan 31;10:10. doi: 10.3389/fnmol.2017.00010 (PMC5281637; doi:10.3389/fnmol.2017.00010)
Supplement: Supplementary file 2 [file DataSheet2.XLSX]

## Sheet: MTT assay
Figure 2 Supplementary Data
14/8/14							14/8/14
U251 p30				Average	% viability		U251 p31				Average	% viability
control	1.678	1.277	1.566	1.622	100		Control	1.751	1.564	1.713	1.732	100
Cu10	1.443	1.043	1.318	1.3805	85.111		PA	1.492	1.564	1.535	1.53033	88.3564
Cu30	1.197	1.13	1.261	1.196	73.7361		PA+Cu	0.263	0.285	0.297	0.281667	16.2625
Cu40	1.082	1.079	1.119	1.09333	67.4065		Cu200	0.209	0.194	0.208	0.203667	11.759
control	1.634	1.709	1.545	1.62933	100		Control	1.65	1.199	1.514	1.582	100
Cu50	0.862	0.811	0.862	0.845	51.8617		Cu100	0.485	0.56	0.497	0.514	32.4905
Cu70	0.693	0.671	0.685	0.683	41.919		Cu70	0.545	0.629	0.619	0.597667	37.7792
Cu100	0.522	0.557	0.53	0.536333	32.9173		Cu50	0.757	0.752	0.797	0.768667	48.5883
control	1.778	1.701	1.557	1.67867	100		Control	1.523	1.47	1.302	1.4965	100
Cu200	0.214	0.182	0.16	0.185333	11.0405		Cu40	0.873	0.793	0.785	0.817	54.5941
PA	1.537	1.503	1.465	1.50167	89.4559		Cu30	0.996	1.018	0.972	0.995333	66.5107
PA+Cu	0.22	0.233	0.249	0.234	13.9396		Cu10	1.246	1.195	1.216	1.219	81.4567
2014-01-09							2014-01-09
U251 p34				Average	% viability		U251 p35				Average	% viability
control	1.213	1.144	1.161	1.17267	100		control	1.688	1.653	1.598	1.64633	100
Cu10	1.06	1.025	1.035	1.04	88.6868		Cu10	1.47	1.603	1.329	1.46733	89.1274
Cu30	0.81	1.06	1.178	1.016	86.6401		Cu30	1.272	1.22	1.224	1.23867	75.2379
Cu40	1.001	0.99	1.032	1.00767	85.9295		Cu40	1.251	1.22	1.444	1.305	79.2671
control	1.468	1.372	1.278	1.37267	100		control	1.564	1.612	1.577	1.58433	100
Cu50	0.821	0.812	0.803	0.812	69.2439		Cu50	1.045	1.011	1.017	1.02433	64.6539
CU70	0.582	0.623	0.591	0.598667	51.0517		Cu70	0.891	0.735	0.714	0.78	49.2321
CU100	0.561	0.585	0.571	0.572333	48.8061		Cu100	0.554	0.551	0.539	0.548	34.5887
control	1.16	1.136	1.089	1.12833	100		control	1.461	1.434	1.379	1.41325	100
Cu200	0.202	0.207	0.189	0.199333	17.6662		Cu200	0.107	0.112	0.103	0.107333	7.59479
PA	0.865	0.915	0.732	0.837333	74.2097		PA	1.409	1.1	1.049	1.186	83.92
PA+Cu	0.43	0.446	0.378	0.418	37.0458		PA+Cu	0.362	0.379	0.377	0.372667	26.3695
2014-11-09							2014-11-09
U251 p37				Average	% viability		U251 p38				Average	% viability
Control	1.867	1.791	1.685	1.781	100		Control	1.541	1.372	1.261	1.39133	100
Cu10	1.419	1.424	1.433	1.42533	80.0299		Cu10	1.281	1.428	1.472	1.39367	100.168
Cu30	1.205	1.222	1.193	1.20667	67.7522		Cu30	1.23	1.284	1.13	1.21467	87.3023
Cu40	1.134	1.106	1.106	1.11533	62.624		Cu40	1.001	1.008	0.928	0.979	70.3642
Control	1.923	1.662	1.577	1.72067	100		Control	1.248	1.222	1.273	1.24767	100
Cu50	1.021	1.019	0.852	0.964	56.0248		Cu50	0.799	0.679	0.7	0.726	58.1886
Cu70	0.667	0.65	0.56	0.625667	36.3619		PA + Cu50	0.552	0.556	0.541	0.549667	44.0556
Cu100	0.365	0.324	0.388	0.359	20.864		Cu70	0.535	0.714	0.795	0.681333	54.6086
Control	1.158	1.017	0.948	1.041	100		control	1.33	1.294	1.175	1.26633	100
PA	0.962	0.964	1.2	1.042	100.096		PA + Cu 70	0.444	0.458	0.422	0.441333	34.8513
PA+Cu50	0.645	0.649	0.664	0.652667	62.6961		PA	1.017	1.075	1.346	1.146	90.4975
PA+Cu70	0.566	0.573	0.555	0.564667	54.2427		100	0.35	0.351	0.298	0.333	26.2964
	p30		p31		p34		p35		p37		p38
	avg of 3	% viability	avg of 3	% viability	avg of 3	% viability	avg of 3	% viability	avg of 3	% viability	avg of 3	% viability
control	1.622		1.4965		1.17267		1.64633		1.781		1.39133
Cu10	1.3805	85.111	1.219	81.4567	1.04	88.6868	1.46733	89.1274	1.42533	80.0299	1.39367	100.168
Cu30	1.196	73.7361	0.995333	66.5107	1.016	86.6401	1.23867	75.2379	1.20667	67.7522	1.21467	87.3023
Cu40	1.09333	67.4065	0.817	54.5941	1.00767	85.9295	1.305	79.2671	1.11533	62.624	0.979	70.3642
control	1.62933		1.582		1.37267		1.58433		1.72067		1.24767
Cu50	0.845	51.8618	0.768667	48.5883	0.812	69.2439	1.02433	64.6539	0.964	56.0248	0.726	58.1886
Cu70	0.683	41.9191	0.597667	37.7792	0.598667	51.0517	0.78	49.2321	0.625667	36.3619	0.549667	54.6086
Cu100	0.536333	32.9174	0.514	32.4905	0.572333	48.8061	0.548	34.5887	0.359	20.864	0.681333	26.2964
control	1.67867		1.732		1.12833		1.41325		1.041		1.26633
Cu200	0.185333	11.0405	0.203667	11.759	0.199333	17.6662	0.107333	7.59479	1.042	-	0.441333	-
PA	1.50167	89.4559	1.53033	88.3564	0.837333	74.2097	1.186	83.92	0.652667	100.096	1.146	90.4975
PA+Cu	0.234	13.9396	0.281667	16.2625	0.418	37.0458	0.372667	26.3695	0.564667	62.6961	0.333	44.0556
	AVG	STDEV
control	100	0
Cu 10µM	84.8824	4.11784
Cu 30µM	70.8092	4.32058
Cu 40µM	69.9154	7.00272
Cu 50µM	58.0935	7.75683
Cu 70µM	45.1588	7.52273
Cu 100µM	29.4314	5.73011
Cu 200µM	12.0151	4.18287
PA	85.2879	6.68065
Cu-PA	18.8572	6.60868

## Sheet: Trypan blue test
12.11.14						16.11.14						21.11.14
U251 p31	viable	non-viable	total cells	% viability		U251 p32	viable	non-viable	total cells	% viability		U251 p33	viable	non-viable	total cells	% viability
control	29	0	29	100		control	28	0	28	100		control	36	0	36	100
Cu50	28	2	30	93.3333		Cu50	26	2	28	92.8571		Cu50	34	2	36	94.4444
Cu200	22	4	26	84.6154		Cu200	23	4	27	85.1852		Cu200	27	4	31	87.0968
PA	27	5	32	84.375		PA	22	2	24	91.6667		PA	30	2	32	93.75
PA+Cu	3	8	11	27.2727		PA+Cu	3	14	17	17.6471		PA+Cu	1	13	14	7.14286
	% viability (relative to control)
U251	p31	p32	p33	avg of 3	STDEV
Control	100	100	100	100	0
Cu (50 µM)	93.3333	92.8571	94.4444	93.545	0.81454
Cu (200 µM)	84.6154	85.1852	87.0968	85.6324	1.29975
PA (250 µM)	84.375	91.6667	93.75	89.9306	4.92272
Cu-PA (50 µM, 250 µM)	27.2727	17.6471	7.14286	17.3542	10.0681

## Sheet: Fig 2
	MTT assay		Trypan blue
	AVG	STDEV	AVG	STDEV
control	100	0	100	0
PA (250 µM)	85.2879	6.68065	89.9306	4.92272
Cu-PA (50µM-250µM)	18.8572	6.60868	17.3542	10.0681
Cu (50 µM)	58.0935	7.75683	93.545	0.81454
Cu (200 µM)	12.0151	4.18287	85.6324	1.29975
