# Supplementary material for: Chemosensitivity of U251 Cells to the Co-treatment of D-Penicillamine and Copper: Possible Implications on Wilson Disease Patients
Source: Front Mol Neurosci. 2017 Jan 31;10:10. doi: 10.3389/fnmol.2017.00010 (PMC5281637; doi:10.3389/fnmol.2017.00010)
Supplement: Supplementary file 3 [file DataSheet3.XLSX]

## Sheet: Statistical significance- Fig 2
Figure 2 Supplementary Data: p-values
MTT assay
between control and PA			p<0.001	*** drawn upward from control to the PA bar					(PA is significantly different from control)
between control and Cu-PA			p<0.001	*** drawn upward from control to the Cu-PA bar					(Cu-PA is significantly different from control)
between control and Cu (50 µM)			p<0.001	*** drawn upward from control to the Cu50 bar					(Cu50 is significantly different from control)
between control and Cu (200 µM)			p<0.001	*** drawn upward from control to the Cu200 bar					(Cu200 is significantly different from control)
between control and PA			p<0.001	*** on PA bar		(PA is significantly different from preceding one - control)
between PA and Cu-PA			p<0.001	*** on Cu-PA bar		(Cu-PA is significantly different from preceding one - PA)
between Cu-PA and Cu (50 µM)			p<0.001	*** on Cu50 bar		(Cu50 is significantly different from preceding one - Cu-PA)
between Cu (50 µM) and Cu (200 µM)			p<0.001	*** on Cu200 bar		(Cu200 is significantly different from preceding one - Cu50)
Trypan Blue exclusion test
between control and PA			p> 0.05	no statistical difference between control and PA
between control and Cu-PA			p<0.001	*** drawn upward from control to the Cu-PA bar					(Cu-PA Is significantly different from control)
between control and Cu (50 µM)			p> 0.05	no statistical difference between control and Cu50
between control and Cu (200 µM)			p> 0.05	no statistical difference between control and Cu200
between control and PA			p> 0.05	no statistical difference between PA and preceding one - control
between PA and Cu-PA			p<0.001	*** on Cu-PA bar		(Cu-PA is significantly different from preceding one - PA)
between Cu-PA and Cu (50 µM)			p<0.001	*** on Cu50 bar		(Cu50 is significantly different from preceding one - Cu-PA)
between Cu (50 µM) and Cu (200 µM)			p> 0.05	no statistical difference between Cu200 and preceding one - Cu50
